# Supplementary material for: Propolis as a Natural Remedy in Reducing Dental Plaque and Gingival Inflammation: A Systematic Review and Meta-Analysis
Source: J Funct Biomater. 2025 Sep 8;16(9):336. doi: 10.3390/jfb16090336 (PMC12470411; doi:10.3390/jfb16090336)
Supplement: Supplementary file 1 [file jfb-16-00336-s001.zip]

Archive with 1 entries (1 files):
- jfb-3813846-supplementary.pdf
